# Supplementary material for: TNF-α exacerbates SARS-CoV-2 infection by stimulating CXCL1 production from macrophages
Source: PLoS Pathog. 2024 Dec 9;20(12):e1012776. doi: 10.1371/journal.ppat.1012776 (PMC11658697; doi:10.1371/journal.ppat.1012776)
Supplement: S1 Data — (XLSX) [file ppat.1012776.s019.xlsx]

## Sheet: Figure 1
	Fig. 1B	-	P1	P2	P3	P4	P5	P6	P7	P8	P9	P10	P11	P12	P13	P14	P15	P16	P17	P18	P19
		0.62	109.9	55.72	22381.2	246290	277091	1746.2	0.81	0.7	12.73	13.55	92361.2	4314.57	1374047	313912	244589	36611.3	539028	69272.7	554182
		1.61	1.36	110.66	12.38	55878.3	93975.7	102.54	2.66	9	55.72	38.32	111370	1463.29	550354	120611	117313	95950.3	919188	475801	61572.6
								1478.58	23.43	3.89	35.51	7.89	768.02	31761.7	971598	103552	320508	18561.2	649964	721180	741455
								3983.99	4.66	2.06	0.89	1.33	49839.4	12203.4	1589344	370728	419991	5832.91	189259	402883	28526.2
								3492.39	11.88	3.18	5.98	0.5	4053.63	248864	1514070	101421	23493.9	142440	254976	221969	6338.83

## Sheet: Figure 2
		Fig. 2A	0	2	3	4	5	6	7		Fig. 2B	d.p.i.	Death(1) or Survived (0)
			100	96								3	1
			100	89.9								3	1
			100	91.1	81.1							3	1
			100	90.8								3	1
			100	93.7	84.5	75.9						3	1
			100	89.8								4	1
			100	91	81.5	79.4						4	1
			100	87.6								5	1
			100	89.5	80.1							5	1
		Fig. 2C	0	2	3	4	5	6	7		Fig. 2D	d.p.i.	Death(1) or Survived (0)
			100	89.3	81.7							3	1
			100	91.3	83.1							4	1
			100	90.5	84.5							4	1
			100	91								4	1
			100	90.8	84.2							4	1
			100	89.9	84.3							4	1
			100	91.4	83.3							4	1
			100	90	83.9	81.1						5	1
		Fig. 2E	0	2	3	4	5	6	7	10		Fig. 2F	d.p.i.	Death(1) or Survived (0)
			100	86.9	78.9	74.9	76	76.6	76.6	93.1			14	0
			100	85.6	84	88.4	96.1	97.8	97.2	105			14	0
			100	86.5	81.1	83.2	87.6	91.9	96.2	101.6			14	0
			100	84.4	76.5	76	77.7	81	84.9	99.4			14	0
			100	87.8	79.9	76.8	79.3	83.5	87.2	100			14	0
			100	89.6	84.6	84.6	87.4	89	92.9	98.9			14	0
			100	87.5	89.2	84.1	88.1	94.3	98.9	108.5			14	0
			100	88.8	83.7	83.1	88.8	93.8	97.2	105.6			14	0
			100	90.2	82.2	77.9	85.3	88.3	91.4	109.8			14	0
		Fig. 2G	Balb/c	C3H	B6
			2000000	700000	245000
			1750000	425000	250000
			350000	450000	500000
			1150000	500000	200000
			2075000	250000	400000
			1300000	550000	350000
				800000
				375000

## Sheet: Figure 3
		Fig. 3A	0	3	4	5	6	7
			100	96.5	95.3	96.5	98.2	99.4
			100	100	101.2	101.8	106.5	108.3
			100	100	101.9	101.3	102.6	106.5
			100	96.8	100.6	100.6	103.2	104.5
			100	103.2	105.2	103.9	108.4	111
			100	103.6	107.2	104.8	101.2	106.6
			100	99.3	103.4	103.4	106.8	107.5
			100	93.9	98.8	101.2	104.3	109.1
		Fig. 3B	0	3	4	5	6	7
			100	98.7	102.6	105.2	107.1	111.6
			100	92.9	93.5	96.8	98.7	100.6
			100	104.5	95.5	97.4	97.4	98.7
			100	89.1	102.4	100.6	104.2	108.5
			100	96.1	98.1	101.3	106.5	107.1
			100	95.4	98.9	102.9	104	106.3
			100	98.7	103.2	105.8	107.1	111
			100	93.5	100	104.1	110.1	113
		Fig. 3C	0	3	4	5	6	7
			100	90.1	94.4	97.5	102.5	106.8
			100	87.8	91.7	96.7	99.4	104.4
			100	94.8	94.8	97.1	100.6	105.2
			100	94.2	100	104.1	105.8	108.7
			100	89.4	92.1	98	101.3	106
			100	87.5	90.5	95.8	97	104.8
			100	89.3	88.8	95.9	100	104.1
			100	90.4	91.7	94.9	98.7	101.9
		Fig. 3D	0	3	4	5	6	7
			100	81.4	74.5	73.3	71.4
			100	81.6	78.5	77.2	75.9	76.6
			100	91	83.8	79	75.4	71.9
			100	85.5	79.4	74.5	72.1
			100	94	87.4	82.8	79.5
			100	80.5	74.8
			100	86	81.5	76.4	71.3
			100	81	82.9	92.4	97.5	102.5
		Fig. 3E	0	3	4	5	6	7
			100	80.5	75.1
			100	81.6	77
			100	85	79.1	75.8	73.9	73.2
			100	80.4	77.1	75.8	73.2
			100	83.9	78.7	73.6
			100	83.4	77.5
			100	81.3	76.1
			100	80
		Fig. 3F	d.p.i.	Death(1) or Survived (0)
				P18	P29	P41	P61	P80
			14	0
			14	0
			14	0
			14	0
			14	0
			14	0
			14	0
			14	0
			14		0
			14		0
			14		0
			14		0
			14		0
			14		0
			14		0
			14		0
			14			0
			14			0
			14			0
			14			0
			14			0
			14			0
			14			0
			14			0
			5				1
			7				1
			7				1
			7				1
			7				1
			8				1
			14				0
			14				0
			4					1
			5					1
			5					1
			5					1
			5					1
			6					1
			7					1
			13					1
		Fig. 3G	P18	P29	P41	P61	P80
			95000	20000	300000	950000	25000000
			35000	25000	250000	4000000	10000000
			42500	15000	150000	7000000	9250000
			77500	120000	475000	800000	8000000
			80000	20000	550000	2000000	14500000
			80000	87500	300000	4250000	5500000
			135000	130000	475000	1600000	62500000
			250000	135000	100000	1250000	15000000
							5000000
		Fig. 3H	P0	P18	P29	P41	P61	P80
			16000000	7000000	5500000	3000000	10000000	5750000
			12000000	11250000	7000000	8000000	8750000	17250000
			12000000	14500000	8000000	3000000	15000000	12500000

## Sheet: Figure 4
		Fig. 4A	d.p.i.	Ancestral P80											Delta P80
			0	100	100	100	100	100	100	100	100	100	100		100	100	100	100	100	100	100	100	100	100	100
			3	91.3	86.2	84.1	87	84.1	88.9	91	83.8	86.7	92.1		82.9	81.8	85.4	82.7	81	84.9	81	85.9	80.9	79.8	81
			5	100	85.1	84.1	90.9	96.6	88.9	101.5	81.1	93.3	94.7						74.7			75.6		71.4	72.2
			7	115	95.4	91.5	103.9	108	95.1	114.9	79.7	96	111.8						74.7
			14	121.3	112.6	113.4	110.4	113.6	113.6	125.4	93.2	118.7	117.1
		Fig. 4B	d.p.i.	Death(1) or Survived (0)
				Wuhan-P80	Delta-P80
			14	0
			14	0
			14	0
			14	0
			14	0
			14	0
			14	0
			14	0
			14	0
			14	0
			4		1
			4		1
			5		1
			5		1
			5		1
			5		1
			5		1
			6		1
			6		1
			7		1
			8		1
		Fig. 4D	Naive	Ancestral P80	Delta P80
			0.1318	0.2346	0.3902
			0.1618	0.2201	0.3845
			0.1297	0.2304	0.3869
				0.2183	0.2966
				0.211	0.3978
				0.2181	0.3063
				0.2219	0.3948
				0.1961	0.3616
		Fig. 4E	Wuhan-P80	Delta-P80
			1250000	8500000
			850000	13000000
			1300000	6500000
			1200000	3500000
			500000	9500000
			1350000	4500000
			900000	17000000
			1500000	11750000
		Fig. 4F	d.p.i.	Ancestral P80								Delta P80
			0	8.522	5.007							8.522	29.709
			1	19.095	58.221	40.365	15.566	15.566	47.493			43.927	58.221	65.396	36.809	43.927	36.809
			2	232.314	205.621	186.727	194.268	179.209	186.578	228.483	145.648	209.417	182.965	239.993	217.026	239.993	224.659	263.175	220.84
			3	36.809	43.927	22.628	33.257	33.257	54.64	29.709	15.566	33.257	22.628	51.064	8.522	15.566	40.365	26.166	40.365
		Fig. 4G	d.p.i.	Ancestral P80								Delta P80
			0	4.645	7.106							6.488	2.816
			1	92.8436	139.059	121.032	109.773	121.602	108.662			141.44	110.33	133.749	93.3804	118.191	102.052
			2	430.208	396.362	392.043	340.926	392.043	329.752	385.064	232.144	463.6	499.058	404.74	390.626	361.74	477.776	375.97	502.621
			3	162.235	126.768	126.768	97.6966	123.317	197.621	100.96	128.503	160.358	94.9944	186.132	146.846	93.9178	182.158	108.662	124.465
		Fig. 4H	d.p.i.	Ancestral P80								Delta P80
			0	0.013	0							0	0.017
			1	0.0757856	0.150878	0.205176	0.123845	0.0875693	0.0875693			0.131469	0.0658503	0.309381	0.200554	0.193161	0.0984288
			2	0.174446	0.27403	0.180453	0.136091	0.152033	0.131469	0.171211	0.216497	0.545287	0.186922	0.226895	0.340804	0.396026	0.552911	0.267098	0.284196
			3	0.141867	0.345194	0.211183	0.321396	0.374307	0.282116	0.287893	0.268484	0.594963	0.554298	0.581562	0.528882	0.940388	0.407347	0.723429	0.552911
		Fig. 4I	d.p.i.	Ancestral P80								Delta P80
			0	0.013	9.784							13.699	9.784
			1	92.761	114.767	102.749	136.89	114.767	110.757			126.819	98.751	116.773	157.106	171.316	151.031
			2	169.283	138.907	165.22	183.535	165.22	141.05	181.496	155.08	169.283	249.334	155.08	201.934	171.316	234.849	189.659	303.599
			3	80.806	82.796	56.999	86.779	108.754	120.789	82.796	90.766	142.944	94.757	179.458	92.761	90.766	134.874	128.832	134.874
		Fig. 4J	d.p.i.	Ancestral P80								Delta P80
			0	12.173	10.068							7.962	16.384
			1	151.136	111.132	119.554	140.609	146.925	138.503			283.783	115.343	197.457	214.301	241.673	258.517
			2	154.679	174.233	103.309	146.04	159.01	120.31	216.059	216.059	389.058	318.291	267.731	197.457	277.466	269.044	195.352	151.136
			3	96.964	135.285	92.743	124.579	82.224	128.856	135.285	196.153	139.581	174.233	182.976	169.874	148.197	90.636	128.856	118.178
		Fig. 4K		Naïve								Ancestral P80								Delta P80
			CD45.2 negative	0.13	0.16	0.16	0.19	0.31	0.29	0.16	0.16	5.75	10.4	10.6	9.9	10.1	9.86	7.95	4.8	10.3	14.6	15.5	18.4	18.7	21.2	21.7	20.4
			CD45.2 positive	0.26	0.28	0.51	0.47	0.58	0.49	0.3	0.4	2.03	2.44	2.36	3.17	2.77	2.19	2	0.94	4.35	4.16	5.32	5.04	5.07	8.07	5	4.07
		Fig. 4L		Ancestral P80				Delta P80
			Water	0.986233	1.01396			0.989657	1.01045
			Brain	1.08674	1.21419	1.06437	1.14076	1.54757	1.21419	1.18921	1.18921
			Lung	15771.1	13729.6	12810.1	14018.1	37771.2	40202.6	57250.5	35733.8
			Heart	1.21419	1.79005	1.43396	1.38511	1.72907	0.747425	1.28343	1.24833
			Liver	2.53151	2.44528	2.44528	3.01049	3.4822	1.81504	3.16017	2.62079
			Kidney	1.11729	1.17284	1.20581	1.21419	1.13288	1.17284	1.18099	1.19748
		Fig. 4M		Ancestral P80				Delta P80
			Water	1.02456	0.976032			1.05336	0.949342
			Brain	1.09051	1.23542	1.04608	1.32409	1.3333	1.26138	1.43893	1.25266
			Lung	110.278	44.7867	6.29846	229.922	168.313	213.043	503.204	228.334
			Heart	1.27015	1.14472	1.1607	1.21841	1.63014	1.14472	1.24401	1.07549
			Liver	1.08298	1.32409	0.949342	1.05336	1.03168	1.05336	1.07549	1.10573
			Kidney	1.05336	1.06807	1.06069	1.06069	1.18509	1.16878	1.19334	1.11342

## Sheet: Figure 5
		Fig. 5A	d.p.i.	WT						MyD88
			0	100	100	100	100	100	100	100	100	100	100	100
			3	88.7	86.1	87.4	84.2	84	88.6	87.1	88	88.6	88.9	90
			4	94.3	84.3	84.4	85.5	79.8	94.6	80.6	80.6	82.3	82.9	84
			5	104.4	92.2	92.2	94.1	79.8	106.6	79.7	86.2	81.4	77.4	88
			6	106.9	101.2	98.2	100	84	112	90.5	95.4	89.5	79.7	92
			7	111.3	106.6	104.8	102.6	89.6	112	96.6	103.2	94.1	82.5	100.5
		Fig. 5B	d.p.i.	Death(1) or Survived (0)
				WT	MyD88
			14	0
			14	0
			14	0
			14	0
			14	0
			14	0
			14		0
			14		0
			14		0
			14		0
			14		0
		Fig. 5C	d.p.i.	WT																			MyD88
			0	100	100	100	100	100	100	100	100	100	100	100	100	100	100	100	100	100	100	100	100	100	100	100	100	100	100	100	100	100	100	100	100	100	100	100
			3	93.3	86.6	86.5	85.1	84.1	93.4	86.2	81.2	83.5	85.9	83.8	84.2	80.5	83.6	81.6	81.6	83.4	84	87.9	85.4	85.3	85.7	82.5	83.5	81.4	86.8	86.1	88.5	86.1	87.1	86.1	86.5	87	83.8	87.8
			5	82.6		76.1		73.2	79.5	72.4	72.1	73.4			75.2	72.8	75.1	76.2	77		76.5		74	91.8		80.7	96.5		84.6	74.9		83.5	81.9	98.3	74.3	88.7	85.2	92.6
			7	75.8							70.9								71.9					101.8		86.1	100		96.6			92.6	83.1	100.4	77.1	97.4	88.2	98.3
		Fig. 5D	d.p.i.	Death(1) or Survived (0)
				WT	MyD88
			4	1
			5	1
			5	1
			6	1
			6	1
			6	1
			7	1
			7	1
			8	1
			8	1
			4	1
			5	1
			5	1
			6	1
			6	1
			6	1
			7	1
			7	1
			8	1
			5		1
			5		1
			6		1
			14		0
			14		0
			14		0
			5		1
			7		1
			14		0
			14		0
			14		0
			14		0
			14		0
			14		0
			14		0
			14		0
		Fig. 5E	d.p.i.	WT																							IFNAR1
			0	100	100	100	100	100	100	100	100	100	100	100	100	100	100	100	100	100	100	100	100	100	100	100	100	100	100	100	100	100	100	100	100	100	100	100	100	100	100	100
			3	81.6	82.6	78	81.6	80.8	84.1	84.8	81.7	81	82	81	81.9	82.7	78.8	80.4	81.7	77.2	84.4	83.6	84.7	88.2	82.6	85.1	80.2	85.8	81.1	81.2	87.7	83.8	88.3	88.2	81.9	83.7	85	85.6	87.4	88.2	83.2	86.3
			5		72		70.3	74.4	84.7	77	72.6			73.8	76.1	70.5											73.6	74.5	80.7	79.9	88.6	95.1			74.1		88.9	82.9	89	99.1	89.7	93.8
			7						93.8	72.5					74.8																89	89.9			71.7		95.2	79.1	91.6	101.4	96.2	101.4
			10						95.5																						99.1	93.9			72.9		100.5	79.7	101	104.3	107	109
		Fig. 5F	d.p.i.	Death(1) or Survived (0)
				WT	IFNAR1
			4	1
			4	1
			4	1
			5	1
			5	1
			6	1
			6	1
			6	1
			6	1
			6	1
			7	1
			8	1
			5		1
			6		1
			6		1
			14		0
			14		0
			14		0
			14		0
			14		0
			14		0
			14		0
			5	1
			5	1
			5	1
			5	1
			6	1
			6	1
			6	1
			6	1
			7	1
			9	1
			14	0
			7		1
			7		1
			7		1
			7		1
			14		0
			14		0
		Fig. 5G	WT	IFNAR1
			60000000	100000000
			75000000	90000000
			60000000	125000000
			75000000	60000000
			105000000	90000000
			135000000	100000000
			40000000	30000000
			60000000	80000000
			70000000	70000000
			30000000	65000000
			45000000	140000000
			75000000	75000000
				130000000
		Fig. 5H	WT	MyD88
			120000000	125000000
			155000000	95000000
			90000000	110000000
			110000000	90000000
			150000000	100000000
			105000000	105000000
			120000000	120000000
			135000000
			110000000
			120000000
		Fig. 5I	Naive	WT	IFNAR1	MyD88
			0	247.018	12.912	37.737
			17.995	202.833	19.093	22.19
			2.588	169.463	53.392	3.67
			0	139.866	16	37.737
			14.905	130.089	53.392	25.291
			0	156.258	47.117	28.396
				223.111	6.747	34.619
				189.422	19.093	31.506
				156.258	59.684	19.093
				176.095	12.912	31.506
				162.85	56.535	31.506
				257.349	25.291
				240.159	3.67
				281.658	9.827
				169.463	34.619
				233.323	37.737
					19.093
					22.19
					3.67
					6.747
		Fig. 5J	Naive	WT	IFNAR1	MyD88
			23.402	532.614	160.771	44.891
			29.492	532.614	246.859	86.172
			14.34	595.66	146.709	79.698
			23.402	275.151	167.894	119.276
				339.99	82.929	70.072
				382.274	89.427	99.264
				275.151	95.973	66.887
				322.072	160.771	99.264
				322.072	109.213	73.269
				358.426	102.568	66.887
				344.549	63.712	150.202
				526.152	99.264
				358.426	66.887
				330.969	44.891
				460.372	76.478
				427.8	92.694
				372.622	92.694
				773.625	66.887
				349.14	51.122
					86.172
		Fig. 5K	Naive	WT	IFNAR1	MyD88
			27.127	1903.05	212.185	221.881
			68.969	1369.2	234.068	344.77
			37.517	1369.2	214.605	283.593
			27.127	1733.64	271.092	362.998
			42.729	1302.31	176.241	283.593
			32.316	1176.95	195.331	347.363
				1866.81	164.4	451.491
				1454.82	381.408	296.176
				1167.59	231.625	246.332
				1380.88	195.331	296.176
				1346.32	192.935	321.595
				1423.15	197.73
				1095.5	152.629
				1606.1	316.483
				1346.32	166.763
				1255.26	183.378
				1467.88	192.935
				1918.16	126.966
				1930.59	140.924
					180.996
		Fig. 5L	Naive	WT	IFNAR1	MyD88
			0	164.629	50.73	10.604
			0	140.002	36.75	15.194
			0	110.861	36.75	16.726
			0	112.468	22.866	16.726
			0	110.861	19.794	27.484
			0	118.912	38.299	16.726
				133.488	19.794	22.866
				107.65	49.172	6.025
				91.673	32.112	39.124
				109.255	25.943	25.943
				130.239	33.657	25.943
				151.455	39.848
				141.634	52.289
				135.114	38.299
				118.912	41.399
				138.371	36.75
					52.289
					41.399
					16.726
					56.974
		Fig. 5M	Naive	WT	IFNAR1	MyD88
			0	0.519	0.256	0.118
			0.012	0.232	0.185	0.243
			0.009	0.283	0.21	0.309
			0	0.306	0.155	0.187
			0.012	0.354	0.155	0.302
			0.03	0.371	0.288	0.254
				0.206	0.157	0.135
				0.25	0.236	0.155
				0.185	0.247	0.43
				0.378	0.286	0.243
				0.437	0.174	0.432
				0.306	0.243
				0.559	0.309
				0.232	0.153
				0.366	0.187
				0.429	0.256
					0.141
					0.247
					0.153
					0.325

## Sheet: Figure 6
	Fig. 6A	d.p.i.	PBS								IFN-a/b
		0	100	100	100	100	100	100	100		100	100	100	100	100	100	100	100
		3	83.9	83.2	88.8	83.9	88.9	81.7	83.5		104.9	101.9	101.7	103.8	101.9	96.4	100.6	102.9
		4	83.3	81	89.4	90.8	90.1	78.3	85.4		105.6	103.8	102.8	108.2	105.6	100.6	104.5	107.6
		5	87.9	84.9	98.8	93.7	99.4	81.7	95.1		109.3	104.4	101.1	107.5	106.2	105.4	104.5	106.4
		6	98.3	88.8	101.2	101.1	99.4	87.2	102.4		104.9	103.8	103.4	106.3	106.8	102.4	105.7	105.8
		7	101.7	95	105.9	102.3	96.3	91.1	103.7		105.6	101.3	101.7	106.9	106.2	104.8	103.8	106.4
	Fig. 6B	d.p.i.	PBS								IFN-a/b
		0	100	100	100	100	100	100	100	100	100	100	100	100	100	100	100	100
		3	85.5	87	88.2	83.3	84.7	88.6	83.6	88.8	113.2	106.2	105.3	105	106.2	114.3	109.3	102
		4	79.9		82.9	78	79.1	82.6	79.2	83.9	115.1	111.2	109.5	106.7	105.6	116.3	113	106.8
		5			75.3	72	73.4	75.8			115.8	107.5	109.5	102.8	103.9	115	111.7	104.1
		6			73.5			71.8			113.8	113	112.4	103.9	101.7	118.4	112.3	108.1
		7			70.6						110.5	106.8	108.3	97.8	99.4	113.6	109.3	106.1
	Fig. 6C	d.p.i.	Death(1) or Survived (0)
			PBS	IFN-a/b
		4	1
		5	1
		5	1
		5	1
		6	1
		6	1
		7	1
		8	1
		14		0
		14		0
		14		0
		14		0
		14		0
		14		0
		14		0
		14		0
	Fig. 6D	d.p.i.	Death(1) or Survived (0)
			PBS	IFN-a/b
		8	1
		14	0
		14	0
		14	0
		14	0
		14	0
		14	0
		14	0
		5		1
		5		1
		6		1
		6		1
		8		1
		9		1
		14		0
		14		0
		14	0
		14	0
		14	0
		14	0
		14	0
		14	0
		14	0
		14	0
		4		1
		5		1
		6		1
		6		1
		7		1
		7		1
		8		1
		14		0
	Fig. 6E	d.p.i.	Death(1) or Survived (0)
			PBS	IFN-a/b
		8	1
		8	1
		14	0
		14	0
		14	0
		14	0
		14	0
		14	0
		5		1
		5		1
		6		1
		6		1
		6		1
		9		1
		9		1
		14		0
		14		0
	Fig. 6F	d.p.i.	Death(1) or Survived (0)
			PBS	IFN-a/b
		14	0
		14	0
		14	0
		14	0
		14	0
		14	0
		14	0
		14	0
		6		1
		7		1
		7		1
		8		1
		9		1
		10		1
		14		0
		14		0
		14		0
	Fig. 6G	d.p.i.	Death(1) or Survived (0)
			WT	IFNAR1
		4	1
		4	1
		5	1
		5	1
		5	1
		6	1
		14	0
		14	0
		14	0
		14		0
		14		0
		14		0
		14		0
		14		0
		14		0
		14		0
	Fig. 6H	d.p.i.	Death(1) or Survived (0)
			PBS	IFN-a/b
		7	1
		14	0
		14	0
		14	0
		14	0
		14	0
		14	0
		14	0
		14	0
		14	0
		5		1
		6		1
		7		1
		11		1
		4		1
		6		1
		8		1
		9		1
		14		0
		14		0

## Sheet: Figure 7
		Fig. 7A		20 ng/ml				2 ng/ml				0.2 ng/ml
			-	0	0	0	0
			IFN-alpha	0	0	3.244	0	0	1.228	0	0	0	0	9.293	0
			IFN-beta	0	0	0	0	0	0	7.276	0	0	0	0	0
			IL-1beta	228.26	256.484	236.324	316.968	187.938	167.776	232.292	191.97	14.552	34.714	26.65	30.682
			IL-6	0	1.228	21.389	5.26	0	0	0	0	0	0	9.293	0
			IL-12	0	3.244	0	0	0	0	11.309	0	0	0	0	0
			TNFalpha	151.648	151.648	228.26	191.97	34.714	66.972	30.682	58.908	10.52	14.552	30.682	6.488
		Fig. 7B	d.p.i.	Death(1) or Survived (0)
				PBS	CXCL1 (+6h)
			14	0
			14	0
			14	0
			14	0
			14	0
			14	0
			14	0
			14	0
			14	0
			14	0
			14	0
			14	0
			14	0
			14	0
			14	0
			14	0
			5		1
			7		1
			8		1
			14		0
			14		0
			14		0
			14		0
			14		0
			14		0
			14		0
			14		0
			14		0
			14		0
			14		0
			14		0
			14		0
		Fig. 7C	d.p.i.	Death(1) or Survived (0)
				PBS	CXCL1 (+2d)
			14	0
			14	0
			14	0
			14	0
			14	0
			14	0
			14	0
			14	0
			14	0
			14	0
			14	0
			14	0
			14	0
			14	0
			14	0
			14	0
			4		1
			4		1
			5		1
			5		1
			5		1
			5		1
			5		1
			5		1
			8		1
			9		1
			9		1
			14		0
			14		0
			14		0
			14		0
			14		0
		Fig. 7D	d.p.i.	Death(1) or Survived (0)
				PBS	CXCL1 (+3d)
			14	0
			14	0
			14	0
			14	0
			14	0
			14	0
			14	0
			14	0
			14	0
			14	0
			14	0
			14	0
			14	0
			14	0
			14	0
			14	0
			5		1
			5		1
			5		1
			6		1
			6		1
			7		1
			7		1
			8		1
			8		1
			14		0
			14		0
			14		0
			14		0
			14		0
			14		0
			14		0
		Fig. 7E	0	2	3	(d.p.i.)
			0	124.579	139.581
			0	128.856	174.233
			42.658	189.555	182.976
				167.697	169.874
				267.731	148.197
				154.679	90.636
				187.36	128.856
				148.197	118.178
				182.976	57.161
				146.04	59.24
				318.291
		Fig. 7F	Naive	WT	MyD88
			27.025	107.63	51.735
			51.735	113.865	45.55
			70.32	107.63	57.925
			14.7	88.95	88.95
				88.95	27.025
				189.12	70.32
				290.665	8.545
				419.635
				182.82
				176.525
		Fig. 7G	Naive	WT	IFNAR1
			0	429.425	125.294
			10.259	384.484	108.004
			8.165	310.234	166.719
				239.925	131.801
				301.074	157.955
				260.179	92.948
				262.437	120.963
				326.327	69.423
				287.384	188.731
				224.259
		Fig. 7H	d.p.i.	Death(1) or Survived (0)
				PBS	TNFalpha (+2d)
			14	0
			14	0
			14	0
			14	0
			14	0
			14	0
			14	0
			14	0
			14	0
			14	0
			14	0
			14	0
			14	0
			14	0
			14	0
			14	0
			4		1
			5		1
			5		1
			6		1
			6		1
			6		1
			7		1
			10		1
			14		0
			14		0
			14		0
			14		0
			14		0
			14		0
			14		0
			14	0
			14	0
			14	0
			14	0
			14	0
			14	0
			4		1
			4		1
			4		1
			4		1
			5		1
			14		0
			14		0
			14		0
			14	0
			14	0
			14	0
			14	0
			14	0
			14	0
			14	0
			14	0
			5		1
			5		1
			6		1
			6		1
			7		1
			14		0
		Fig. 7I	0	2	3	(d.p.i.)
			3.105	78.351	84.546
			7.12	109.468	82.479
			37.419	92.827	78.351
			0	143.068	51.674
			0	31.332	39.451
			3.105	105.298	66.006
			5.112	47.594	25.259
			0	68.06	39.451
		Fig. 7J	PBS	TNF-a
			42500	29600
			27000	73800
			16600	91850
			37500	68400
				76800
				50800
				63000
		Fig. 7K	d.p.i.	Death(1) or Survived (0)
				Control	Dnase I
			4	1
			5	1
			5	1
			5	1
			6	1
			6	1
			6	1
			6	1
			6	1
			6	1
			6	1
			7	1
			7	1
			8	1
			8	1
			8	1
			9	1
			10	1
			10	1
			14	0
			14	0
			14	0
			14	0
			6		1
			6		1
			6		1
			7		1
			7		1
			7		1
			7		1
			7		1
			8		1
			8		1
			8		1
			8		1
			9		1
			9		1
			11		1
			14		0
			14		0
			14		0
			14		0
			14		0
			14		0
			14		0
			14		0
			14		0

## Sheet: Figure 8
		Fig. 8A	d.p.i.	Death(1) or Survived (0)
				Saline	TAPI-2 (i.v.)
			4	1
			4	1
			5	1
			5	1
			5	1
			6	1
			6	1
			6	1
			6	1
			6	1
			6	1
			6	1
			7	1
			8	1
			8	1
			9	1
			14	0
			14	0
			5		1
			5		1
			6		1
			6		1
			6		1
			6		1
			6		1
			6		1
			7		1
			7		1
			8		1
			8		1
			9		1
			9		1
			10		1
			14		0
			14		0
			14		0
			3	1
			4	1
			4	1
			4	1
			4	1
			5	1
			5	1
			5	1
			5	1
			5	1
			5	1
			5	1
			5	1
			6	1
			8	1
			10	1
			10	1
			4		1
			5		1
			5		1
			6		1
			7		1
			7		1
			7		1
			8		1
			8		1
			9		1
			10		1
			14		0
			14		0
			14		0
			14		0
			14		0
			14		0
		Fig. 8B	d.p.i.	Naïve				Control																									TAPI-2 (i.v.)
			1	12.812	18.228	0	15.244	110.482	153.839	120.627	105.423	138.464	182.237	90.296	87.782	95.33	118.088	251.496	171.878	153.839	143.58	113.015	135.909	161.556	208.295	231.95	135.909	100.372	110.482	128.258	234.59	195.236	213.535	153.839	92.812	171.878	130.806	95.33	141.021	107.952	45.364	115.55	128.258	123.169	148.705	92.812	118.088	151.271	208.295
			2	26.993	0	22.974	15.25	192.937	119.801	63.224	47.108	140.071	176.645	123.852	87.438	95.521	67.256	79.361	180.716	160.376	67.256	55.163	69.12	152.25	123.852	103.609	144.13	59.193	63.224	39.058	87.438	160.376	83.399	51.135	10.925	55.163	127.905	144.13	111.702	26.993	22.974	43.082	123.852	83.399	107.654	26.993	14.94	47.108	144.13
		Fig. 8C	d.p.i.	Naïve				Control																									TAPI-2 (i.v.)
			1	0	0	0	0	1.097	2.375	0.958	5.187	1.181	2.133	2.627	2.645	2.681	6.269	7.975	2.118	1.443	1.288	2.849	1.354	3.175	5.043	6.033	0.461	1.423	2.375	2.987	3.007	5.987	1.106	3.285	1.354	2.391	0.805	0.699	3.769	2.811	0.57	2.736	1.106	0.652	4.127	5.942	4.013	3.717	2.717
			2	0.031	0.02	0.027	0.125	0.444	0.301	0.158	0.272	0.499	0.412	0.285	0.193	0.181	0.196	0.25	0.588	0.223	0.155	0.17	0.164	0.423	0.22	0.205	0.22	0.164	0.455	0.175	0.25	0.22	0.301	0.253	0.22	0.229	0.164	0.793	0.327	0.164	0.311	0.161	0.307	0.184	0.573	0.187	0.136	0.34	0.337
		Fig. 8D	d.p.i.	Naïve				Control																									TAPI-2 (i.v.)
			1	0.855595	1.16878			3299921	1546955	4009525	1183805	7644549	3299921	842899	2495677	8470408	2803893	1453400	4099453														699032	5174543	4148045	4514079	5627256	2102975	814187	1761045	2854883	2786456	8860766	6531578
			2	0.917004	1.09051	1.02101	0.97942	8690453	11427450	16523320	9444219	8720624	13636780	10500830	7212160	4715568	9053223	10781090	10087040	9784048	9656039	8069233	13337640	7745892	6563346	7837706	6567897	5232250	5862157	12901180	7187208	7328061	4082439	5160216	7083348	7152420	7425208	11030540	8738777	8903863	14974450	7252264	12358500	16341080	8024611	10122060	10185410	6001951	6043698
		Fig. 8E	Control	TAPI-2 (i.v.)
			6000000	8500000
			10500000	9500000
			13500000	11500000
			7000000	12500000
			8500000	15000000
			12500000	14500000
			12000000	5000000
			5000000	17000000
		Fig. 8F	Naive	Saline	TAPI-2
			27000	241200	100700
			30000	204160	102600
			41175	125400	91200
			52500	216000	126000
				124950	69000
				144900	69850
				97500	58950
				113050	195200
				84480	47200
				140700	102600
		Fig. 8G	d.p.i.	Death(1) or Survived (0)
				Saline	TAPI-2 (i.v.)
			4	1
			4	1
			6	1
			6	1
			6	1
			8	1
			8	1
			9	1
			9	1
			6		1
			6		1
			7		1
			7		1
			8		1
			9		1
			9		1
			9		1
			9		1
			10		1
			10		1
			14		0
			4	1
			5	1
			5	1
			7	1
			7	1
			7	1
			7	1
			8	1
			8	1
			12	1
			6		1
			7		1
			7		1
			9		1
			10		1
			10		1
			10		1
			11		1
			14		0
			14		0
			14		0
			5	1
			5	1
			5	1
			6	1
			6	1
			6	1
			7	1
			7	1
			9	1
			9	1
			14	0
			14	0
			6		1
			7		1
			8		1
			10		1
			14		0
			14		0
			14		0
			14		0
			14		0
			14		0
			14		0
			14		0
		Fig. 8H	d.p.i.	Saline						TAPI-2 (i.v.)
			1	50000000	20000000	7500000	13750000	55000000	20000000	5750000	60000000	35000000	40000000	20000000	25000000
			2	5250000	2000000	900000	5000000	6000000	3500000	4500000	5000000	600000	750000	1000000	750000
			3	450000	400000	1100000	2000000	1050000	950000	950000	650000	600000	400000	450000	200000
		Fig. 8J	Naive	Saline	TAPI-2 (i.v.)
			0.8803	1.2845	1.1792
			0.8522	1.3425	1.187
			0.7055	1.2101	1.3985
				1.3452	1.0405
				1.476	1.1362
				1.2983	1.2352
				1.2776	0.9759
				1.337	0.8667
				1.4995	0.8892
[truncated: 8 more columns]
