# Supplementary material for: TNF-α exacerbates SARS-CoV-2 infection by stimulating CXCL1 production from macrophages
Source: PLoS Pathog. 2024 Dec 9;20(12):e1012776. doi: 10.1371/journal.ppat.1012776 (PMC11658697; doi:10.1371/journal.ppat.1012776)
Supplement: S2 Data — (XLSX) [file ppat.1012776.s020.xlsx]

## Sheet: S1 Fig.
		S1 Fig.	Naive	Ancestral P80	Delta P80
			22500	52500	180000
			34440	59200	308800
			17600	53000	207200
				45850	378000

## Sheet: S3 Fig.
		S3 Fig. B	Naive	Ancestral P80	Delta P80
			0.72	25.6	58.2
			0.95	24.5	61
			0.78	21	48.9

## Sheet: S4 Fig.
		S4 Fig. B	Naive	Ancestral P80	Delta P80
			1.14	12	43
			1.79	10.4	54.3
			1.04	10.5	42.4

## Sheet: S5 Fig.
		S5 Fig. B	Naive	Ancestral P80	Delta P80
			0.34	0.36	1.75
			0.21	0.37	1.72
			0.27	0.4	1.58

## Sheet: S6 Fig.
		S6 Fig. B	Naive	Ancestral P80	Delta P80
			0.067	0.96	3.16
			0.15	0.55	3.32
			0.083	2.13	3.54
		S6 Fig. C	Naive	Ancestral P80	Delta P80
			0.019	0.28	2.08
			0.062	0.14	2.17
			0.015	0.75	1.59

## Sheet: S7 Fig.
		S7 Fig. B	Naive	Ancestral P80	Delta P80
			0.27	3.38	4.96
			0.093	4.01	6.01
			0.19	4.54	6.27

## Sheet: S8 Fig.
		S8 Fig. A	d.p.i.	WT							MyD88
			0	100	100	100	100	100	100	100	100	100	100	100	100
			2	98.6	88.5	97.4	91.4	96.3	100	102.5	105.4	98.6	101.3	98.5	98.6
			3	90.3	80.8	98.7	85.7	87.5	90.9	96.2	101.8	94.4	92.3	94	91.2
			4	98.6	89.7	110.5	85.7	82.5	92.2	98.7	110.7	100	96.2	99.2	95.2
			5	97.2	85.9	114.5	84.3	78.8	100	106.3	112.5	104.2	101.3	104.5	100
			6	100	89.7	117.1	82.9	75	105.2	108.9	116.1	105.6	107.7	107.5	106.1
			7	105.6	96.2	119.1	89.3	81.3	109.7	110.8	117.9	108.5	107.7	110.5	108.8
		S8 Fig. B	d.p.i.	Death(1) or Survived (0)
				WT	MyD88
			14	0
			14	0
			14	0
			14	0
			14	0
			14	0
			14	0
			14		0
			14		0
			14		0
			14		0
			14		0

## Sheet: S9 Fig.
		S9 Fig.	Naive	WT	IFNAR	MyD88
			0	0	0	0
			0	0	0	0
			0	0	0	0
			0	0	0	0
			0	0	0	0
			0	0	0	0
				0	0	0
				0	0	0
				0	0	0
				0	0	0
				0	0	0
				0	0
				0	0
				0	0
				0	0
				0	0
					0
					0
					0
					0

## Sheet: S10 Fig.
		S10 Fig.	d.p.i.	Death(1) or Survived (0)
				MyD88 (+PBS)	MyD88 (+TNFalpha)
			5	1
			14	0
			14	0
			14	0
			14	0
			14	0
			5		1
			7		1
			4		1
			5		1
			7		1
			14		0

## Sheet: S11 Fig.
		S11 Fig.	d.p.i.	Death(1) or Survived (0)
				Control	TAPI-2 (i.n.)
			4	1
			4	1
			4	1
			4	1
			5	1
			5	1
			6	1
			6	1
			6	1
			6	1
			7	1
			7	1
			7	1
			8	1
			9	1
			14	0
			4		1
			4		1
			5		1
			5		1
			5		1
			5		1
			5		1
			5		1
			5		1
			5		1
			5		1
			6		1
			7		1
			7		1
			8		1
			11		1

[truncated: 5 more sheets: S12 Fig., S13 Fig., S14 Fig., S15 Fig., S16 Fig.]
